# Supplementary material for: Insights gained from sequencing Australian non-invasive and invasive Streptococcus pyogenes isolates
Source: Microb Genom. 2024 Jan 10;10(1):001152. doi: 10.1099/mgen.0.001152 (PMC10868607; doi:10.1099/mgen.0.001152)
Supplement: Supplementary material 1 [file mgen-10-1152-s001.xlsx]

## Sheet: Isolate Data
Isolate ID	SRA_no.	Age	Gender	Country	Local Health District	emm subtype	M1_genotype	MLST	emm Cluster	Year of isolation	Clinical Syndrome	Study	smeZ	speA	speC	speG	speH	speI	speJ	speK	speL	speM	ssa	dfrF	erm(A)	erm(B)	mef(A)	msr(D)	tet(M)	tet(O)	tet(S)
100H	SRR25336776	42	F	Australia	Hunter New-England	emm89.0		101	E4	2008	Invasive	This study	1	0	1	1	0	0	0	0	1	1	0	0	0	0	0	0	0	0	0
101H	SRR25336775	39	F	Australia	Hunter New-England	emm91.0		12	D4	2010	Invasive	This study	1	0	0	1	0	0	0	0	0	0	1	0	0	0	0	0	0	0	0
102H	SRR25336764	43	F	Australia	Hunter New-England	emm232.0		902	E4	2014	Invasive	This study	1	0	0	1	1	1	0	0	0	0	0	0	0	0	0	0	0	0	0
105H	SRR25336753	75	F	Australia	Hunter New-England	emm3.1		15	A-C5	2011	Invasive	This study	1	1	0	1	0	0	0	1	0	0	1	0	0	0	0	0	0	0	0
106H	SRR25336747	36	M	Australia	Hunter New-England	emm1.0	M1uk	28	A-C3	2017	Invasive	This study	1	1	0	1	0	0	1	0	0	0	0	0	0	0	0	0	0	0	0
107H	SRR25336746	82	F	Australia	Hunter New-England	emm12.0		36	A-C4	2010	Invasive	This study	1	0	0	1	1	1	0	0	0	0	1	0	0	0	0	0	0	0	0
108H	SRR25336745	78	F	Australia	Hunter New-England	emm1.0	M1uk	28	A-C3	2017	Invasive	This study	1	1	0	1	0	0	1	0	0	0	0	0	0	0	0	0	0	0	0
109H	SRR25336744	39	M	Australia	Hunter New-England	emm1.0	M1uk	28	A-C3	2013	Invasive	This study	1	1	0	1	0	0	1	0	0	0	0	0	0	0	0	0	0	0	0
10H	SRR25336743	82	F	Australia	Hunter New-England	emm4.0		39	E1	2011	Invasive	This study	1	0	1	0	0	0	0	0	0	0	1	0	0	0	0	0	0	0	0
110H	SRR25336742	45	M	Australia	Hunter New-England	emm1.0	M1uk	28	A-C3	2017	Invasive	This study	1	1	0	1	0	0	1	0	0	0	0	0	0	0	0	0	0	0	0
112H	SRR25336774	41	M	Australia	Hunter New-England	emm3.1		15	A-C5	2010	Invasive	This study	1	1	0	1	0	0	0	1	0	0	1	0	0	0	0	0	0	0	0
113H	SRR25336773	69	F	Australia	Hunter New-England	emm1.0	M1uk	28	A-C3	2017	Invasive	This study	1	1	0	1	0	0	1	0	0	0	0	0	0	0	0	0	0	0	0
114H	SRR25336772	23	F	Australia	Hunter New-England	emm89.0		101	E4	2014	Invasive	This study	1	0	1	1	0	0	0	0	0	0	0	0	0	0	0	0	0	0	0
115H	SRR25336771	55	M	Australia	Hunter New-England	emm122.2		1029	Single protein cluster clade Y	2010	Invasive	This study	1	0	0	1	0	0	0	0	1	1	1	0	0	0	0	0	0	0	0
116H	SRR25336770	76	M	Australia	Hunter New-England	emm82.0		334	E3	2009	Invasive	This study	1	0	1	1	1	1	0	0	0	0	0	0	0	0	0	0	0	0	0
117H	SRR25336769	9	M	Australia	Hunter New-England	emm12.0		36	A-C4	2015	Invasive	This study	1	0	1	1	0	0	0	0	0	0	0	0	0	0	0	0	0	0	0
118H	SRR25336768	75	F	Australia	Hunter New-England	emm92.0		82	E2	2012	Invasive	This study	1	0	1	1	0	0	1	0	0	0	0	0	0	0	0	0	0	0	0
119H	SRR25336767	57	F	Australia	Hunter New-England	emm53.0		11	D4	2013	Invasive	This study	1	0	1	1	0	0	0	0	0	0	0	0	0	0	0	0	0	0	0
11H	SRR25336766	47	F	Australia	Hunter New-England	emm12.0		36	A-C4	2007	Invasive	This study	1	0	1	1	1	1	0	0	0	0	0	0	0	0	0	0	0	0	0
120H	SRR25336765	62	F	Australia	Hunter New-England	emm28.0		52	E4	2014	Invasive	This study	1	0	1	1	0	0	1	0	0	0	0	0	0	0	0	0	0	0	0
121H	SRR25336763	56	M	Australia	Hunter New-England	emm1.0	M1uk	28	A-C3	2017	Invasive	This study	1	1	0	1	0	0	1	0	0	0	0	0	0	0	0	0	0	0	0
122H	SRR25336762	61	F	Australia	Hunter New-England	emm22.0		46	E4	2017	Invasive	This study	1	1	0	1	0	0	0	0	0	0	1	0	0	0	0	0	0	0	0
123H	SRR25336761	42	F	Australia	Hunter New-England	emm28.0		52	E4	2007	Invasive	This study	1	0	1	1	0	0	1	0	0	0	0	0	0	0	0	0	0	0	0
125H	SRR25336760	68	M	Australia	Hunter New-England	emm1.0	M1global	28	A-C3	2008	Invasive	This study	1	1	0	1	0	0	1	0	0	0	0	0	0	0	0	0	0	0	0
126H	SRR25336759	54	M	Australia	Hunter New-England	emm41.2		579	D4	2011	Invasive	This study	1	0	0	1	0	0	0	1	0	0	0	0	0	0	0	0	0	0	0
127H	SRR25336758	56	F	Australia	Hunter New-England	emm58.0		176	E3	2011	Invasive	This study	1	0	1	1	0	0	0	1	0	0	0	0	0	0	0	0	1	0	1
128H	SRR25336757	26	M	Australia	Hunter New-England	emm87.0		62	E3	2007	Invasive	This study	1	0	1	1	0	0	1	1	0	0	1	0	0	0	0	0	0	0	0
129H	SRR25336756	1	M	Australia	Hunter New-England	emm12.19		36	A-C4	2010	Invasive	This study	1	0	0	1	1	1	0	0	0	0	0	0	0	0	0	0	0	0	0
12H	SRR25336755	58	M	Australia	Hunter New-England	emm4.5		1027	E1	2007	Invasive	This study	1	0	0	0	0	0	0	1	0	0	0	0	0	0	0	0	0	0	0
130H	SRR25336754	73	M	Australia	Hunter New-England	emm12.0		36	A-C4	2011	Invasive	This study	1	0	1	1	1	1	0	0	0	0	1	0	0	0	0	0	0	0	0
131H	SRR25336752	53	M	Australia	Hunter New-England	emm1.0	M1global	28	A-C3	2014	Invasive	This study	1	1	0	1	0	0	1	0	0	0	0	0	0	0	0	0	0	0	0
133H	SRR25336751	74	M	Australia	Hunter New-England	emm67.0		982	E6	2016	Invasive	This study	1	1	0	1	0	0	0	1	0	0	0	0	0	0	0	0	0	0	0
134H	SRR25336750	61	F	Australia	Hunter New-England	emm89.0		101	E4	2013	Invasive	This study	1	0	1	1	0	0	0	0	0	0	0	0	0	0	0	0	0	0	0
135H	SRR25336749	84	M	Australia	Hunter New-England	emm28.0		52	E4	2009	Invasive	This study	1	0	1	1	0	0	1	0	1	1	0	0	0	0	0	0	0	0	0
136H	SRR25336748	44	M	Australia	Hunter New-England	emm1.0	M1uk	28	A-C3	2017	Invasive	This study	1	1	0	1	0	0	1	0	0	0	0	0	0	0	0	0	0	0	0
139H	SRR25337184	74	M	Australia	Hunter New-England	emm28.0		52	E4	2012	Invasive	This study	1	0	1	1	0	0	1	0	0	0	0	0	0	0	0	0	0	0	0
13H	SRR25337183	66	M	Australia	Hunter New-England	emm55.0		100	Single protein cluster clade Y	2016	Invasive	This study	1	0	0	1	0	0	0	0	0	0	0	0	0	0	0	0	0	0	0
140H	SRR25337172	3	F	Australia	Hunter New-England	emm75.0		150	E6	2012	Invasive	This study	1	0	0	1	0	0	0	0	1	1	0	0	0	0	0	0	0	0	0
141H	SRR25337161	45	M	Australia	Hunter New-England	emm89.0		101	E4	2016	Invasive	This study	1	0	1	1	0	0	0	0	0	0	0	0	0	0	0	0	0	0	0
142H	SRR25337155	75	M	Australia	Hunter New-England	emm70.0		1374	D4	2016	Invasive	This study	1	0	1	1	0	0	1	0	0	0	0	0	0	0	0	0	0	0	0
143H	SRR25337154	0	M	Australia	Hunter New-England	emm28.0		52	E4	2007	Invasive	This study	1	0	1	1	0	0	1	0	0	0	0	0	0	0	0	0	0	0	0
144H	SRR25337153	45	M	Australia	Hunter New-England	emm94.0		89	E6	2009	Invasive	This study	1	0	0	1	0	0	0	0	0	0	0	0	0	0	0	0	0	0	0
146H	SRR25337152	96	F	Australia	Hunter New-England	emm91.0		12	D4	2013	Invasive	This study	1	0	0	1	0	0	0	0	0	0	1	0	0	0	0	0	0	0	0
147H	SRR25337151	38	F	Australia	Hunter New-England	emm1.0	M1uk	28	A-C3	2017	Invasive	This study	1	1	0	1	0	0	1	0	0	0	0	0	0	0	0	0	0	0	0
148H	SRR25337150	72	M	Australia	Hunter New-England	emm28.0		52	E4	2015	Invasive	This study	1	0	1	1	0	0	1	0	0	0	0	0	0	0	0	0	0	0	0
14H	SRR25337182	62	F	Australia	Hunter New-England	emm99.0		141	E6	2014	Invasive	This study	1	0	0	1	0	0	0	0	0	0	0	0	0	0	0	0	0	0	0
152H	SRR25337181	78	M	Australia	Hunter New-England	emm101.0		182	D4	2010	Invasive	This study	1	0	0	1	0	0	1	1	0	0	0	0	0	0	0	0	0	0	0
153H	SRR25337180	9	F	Australia	Hunter New-England	emm6.0		411	Single protein cluster clade Y	2007	Invasive	This study	1	1	1	1	0	0	0	1	0	0	0	0	0	0	0	0	0	0	0
154H	SRR25337179	45	F	Australia	Hunter New-England	emm28.0		52	E4	2014	Invasive	This study	1	0	1	1	0	0	1	0	0	0	0	0	0	0	0	0	0	0	0
156H	SRR25337178	18	F	Australia	Hunter New-England	emm1.0	M1uk	28	A-C3	2017	Invasive	This study	1	1	0	1	0	0	1	0	0	0	0	0	0	0	0	0	0	0	0
158H	SRR25337177	65	M	Australia	Hunter New-England	emm1.0	M1uk	28	A-C3	2017	Invasive	This study	1	1	0	1	0	0	1	0	0	0	0	0	0	0	0	0	0	0	0
159H	SRR25337176	51	M	Australia	Hunter New-England	emm101.0		182	D4	2009	Invasive	This study	1	0	0	1	0	0	1	1	0	0	0	0	0	0	0	0	0	0	0
161H	SRR25337175	65	M	Australia	Hunter New-England	emm22.0		992	E4	2010	Invasive	This study	1	1	0	1	0	0	0	0	0	0	0	0	0	0	0	0	0	0	0
163H	SRR25337174	72	F	Australia	Hunter New-England	emm53.0		11	D4	2012	Invasive	This study	1	0	1	1	0	0	0	0	0	0	0	0	0	0	0	0	0	0	0
164H	SRR25337173	65	M	Australia	Hunter New-England	emm28.0		52	E4	2016	Invasive	This study	1	0	1	1	0	0	1	1	0	0	0	0	0	0	0	0	0	0	0
165H	SRR25337171	44	M	Australia	Hunter New-England	emm1.0	M1global	28	A-C3	2007	Invasive	This study	1	1	0	1	0	0	1	0	0	0	0	0	0	0	0	0	0	0	0
166H	SRR25337170	57	M	Australia	Hunter New-England	emm66.0		874	E2	2010	Invasive	This study	1	0	0	1	1	1	0	0	0	0	0	0	0	0	0	0	0	0	0
167H	SRR25337169	7	M	Australia	Hunter New-England	emm1.0	M1uk	28	A-C3	2017	Invasive	This study	1	1	0	1	0	0	1	0	0	0	0	0	0	0	0	0	0	0	0
168H	SRR25337168	51	F	Australia	Hunter New-England	emm89.0		101	E4	2012	Invasive	This study	1	0	1	1	0	0	0	0	0	0	0	0	0	0	0	0	0	0	0
169H	SRR25337167	3	M	Australia	Hunter New-England	emm4.0		39	E1	2009	Invasive	This study	1	0	1	0	0	0	0	0	0	0	1	0	0	0	0	0	0	0	0
16H	SRR25337166	7	F	Australia	Hunter New-England	emm1.0	M1global	28	A-C3	2008	Invasive	This study	1	1	0	1	0	0	1	0	0	0	0	0	0	0	0	0	0	0	0
170H	SRR25337165	16	M	Australia	Hunter New-England	emm101.0		182	D4	2009	Invasive	This study	1	0	0	1	0	0	1	1	0	0	0	0	0	0	0	0	0	0	0
171H	SRR25337164	77	F	Australia	Hunter New-England	emm1.0	M1global	28	A-C3	2007	Invasive	This study	1	1	0	1	0	0	1	0	0	0	0	0	0	0	0	0	0	0	0
172H	SRR25337163	82	F	Australia	Hunter New-England	emm89.0		101	E4	2017	Invasive	This study	1	0	1	1	0	0	0	0	0	0	0	0	1	0	0	0	0	0	0
173H	SRR25337162	85	M	Australia	Hunter New-England	emm3.1		15	A-C5	2010	Invasive	This study	1	1	0	1	0	0	0	0	0	0	1	0	0	0	0	0	0	0	0
174H	SRR25337160	3	F	Australia	Hunter New-England	emm4.0		39	E1	2016	Invasive	This study	1	0	1	0	0	0	0	0	0	0	1	0	0	0	0	0	0	0	0
175H	SRR25337159	78	M	Australia	Hunter New-England	emm103.0		392	E3	2014	Invasive	This study	1	0	1	1	0	0	1	1	0	0	0	0	0	0	0	0	1	0	1
177H	SRR25337158	59	M	Australia	Hunter New-England	emm4.0		39	E1	2017	Invasive	This study	1	0	1	0	0	0	0	0	0	0	1	0	0	0	0	0	0	0	0
178H	SRR25337157	52	F	Australia	Hunter New-England	emm1.0	M1global	28	A-C3	2011	Invasive	This study	1	1	0	1	0	0	1	0	0	0	0	0	0	0	0	0	0	0	0
179H	SRR25337156	82	F	Australia	Hunter New-England	emm1.0	M1global	28	A-C3	2008	Invasive	This study	1	1	0	1	0	0	1	0	0	0	0	0	0	0	0	0	0	0	0
17H	SRR25337244	80	M	Australia	Hunter New-England	emm12.0		36	A-C4	2011	Invasive	This study	1	0	0	1	1	1	0	0	0	0	1	0	0	0	0	0	0	0	0
181H	SRR25337243	36	F	Australia	Hunter New-England	emm1.0	M1global	28	A-C3	2017	Invasive	This study	1	1	0	1	0	0	1	0	0	0	0	0	0	0	0	0	0	0	0
182H	SRR25337232	68	M	Australia	Hunter New-England	emm89.0		101	E4	2014	Invasive	This study	1	0	0	1	0	0	0	1	0	0	0	0	0	0	0	0	0	0	0
183H	SRR25337221	64	F	Australia	Hunter New-England	emm91.0		12	D4	2015	Invasive	This study	1	0	0	1	0	0	0	0	0	0	1	0	0	0	0	0	0	0	0
184H	SRR25337215	37	M	Australia	Hunter New-England	emm9.0		204	E3	2015	Invasive	This study	1	0	0	1	0	0	0	1	0	0	0	0	0	0	0	0	0	0	0
185H	SRR25337214	56	M	Australia	Hunter New-England	emm28.0		52	E4	2008	Invasive	This study	1	0	1	1	0	0	1	0	0	0	0	0	0	0	0	0	0	0	0
186H	SRR25337213	64	M	Australia	Hunter New-England	emm77.0		572	E4	2016	Invasive	This study	1	0	0	1	0	0	0	0	0	0	0	0	0	0	0	0	0	0	0
188H	SRR25337212	75	M	Australia	Hunter New-England	emm12.0		36	A-C4	2014	Invasive	This study	1	0	0	1	1	1	0	0	0	0	1	0	0	0	0	0	0	0	0
189H	SRR25337211	64	M	Australia	Hunter New-England	emm1.0	M1uk	28	A-C3	2017	Invasive	This study	1	1	0	1	0	0	1	0	0	0	0	0	0	0	0	0	0	0	0
190H	SRR25337210	4	M	Australia	Hunter New-England	emm22.0		46	E4	2010	Invasive	This study	1	0	1	1	0	0	0	0	1	1	1	0	0	0	0	0	0	0	0
191H	SRR25337242	41	M	Australia	Hunter New-England	emm75.0		150	E6	2012	Invasive	This study	1	0	1	1	0	0	0	0	1	1	0	0	0	0	0	0	0	0	0
193H	SRR25337241	55	M	Australia	Hunter New-England	emm89.0		101	E4	2008	Invasive	This study	1	0	1	1	0	0	0	0	1	1	0	0	0	0	0	0	0	0	0
194H	SRR25337240	68	M	Australia	Hunter New-England	emm3.1		15	A-C5	2010	Invasive	This study	1	1	0	1	0	0	0	0	0	0	1	0	0	0	0	0	0	0	0
195H	SRR25337239	74	M	Australia	Hunter New-England	emm1.0	M1global	28	A-C3	2011	Invasive	This study	1	1	0	1	0	0	1	0	0	0	0	0	0	0	0	0	0	0	0
196H	SRR25337238	83	M	Australia	Hunter New-England	emm197.0		998	A-C2	2014	Invasive	This study	1	0	1	1	0	0	0	0	1	1	0	0	0	0	0	0	0	0	0
197H	SRR25337237	40	M	Australia	Hunter New-England	emm1.0	M1uk	28	A-C3	2017	Invasive	This study	1	1	0	1	0	0	1	0	0	0	0	0	0	0	0	0	0	0	0
198H	SRR25337236	83	F	Australia	Hunter New-England	emm91.0		12	D4	2012	Invasive	This study	1	0	0	1	0	0	0	0	0	0	1	0	0	0	0	0	0	0	0
199H	SRR25337235	23	M	Australia	Hunter New-England	emm41.2		579	D4	2007	Invasive	This study	1	0	0	1	0	0	0	0	0	0	0	0	0	0	0	0	0	0	0
19H	SRR25337234	55	F	Australia	Hunter New-England	emm2.0		55	E4	2016	Invasive	This study	0	0	1	1	0	0	0	1	0	0	0	0	0	0	0	0	0	0	0
1H	SRR25337233	75	M	Australia	Hunter New-England	emm90.5		184	E2	2013	Invasive	This study	1	0	0	1	0	0	0	0	0	0	0	0	0	0	0	0	1	0	1
200H	SRR25337231	77	F	Australia	Hunter New-England	emm1.0	M1uk	28	A-C3	2017	Invasive	This study	1	1	0	1	0	0	1	0	0	0	0	0	0	0	0	0	0	0	0
201H	SRR25337230	57	M	Australia	Hunter New-England	emm12.37		36	A-C4	2017	Invasive	This study	1	0	0	1	1	1	0	0	0	0	0	0	0	0	0	0	0	0	0
202H	SRR25337229	81	M	Australia	Hunter New-England	emm113.0		148	E3	2009	Invasive	This study	1	0	0	1	0	0	0	0	0	0	0	0	0	0	0	0	0	0	0
203H	SRR25337228	72	M	Australia	Hunter New-England	emm65.4		129	E6	2013	Invasive	This study	1	0	0	1	1	1	0	1	0	0	0	0	0	0	0	0	0	0	0
204H	SRR25337227	17	M	Australia	Hunter New-England	emm1.0	M1global	28	A-C3	2016	Invasive	This study	1	1	0	1	0	0	1	0	0	0	0	0	0	0	0	0	0	0	0
205H	SRR25337226	73	M	Australia	Hunter New-England	emm77.0		747	E4	2010	Invasive	This study	1	0	0	1	0	0	1	0	0	0	0	0	0	0	0	0	0	0	0
206H	SRR25337225	80	M	Australia	Hunter New-England	emm103.0		392	E3	2015	Invasive	This study	1	0	1	1	0	0	1	1	0	0	0	0	0	0	0	0	1	0	1
207H	SRR25337224	65	F	Australia	Hunter New-England	emm12.0		36	A-C4	2014	Invasive	This study	1	0	1	1	1	1	0	0	0	0	0	0	0	0	0	0	0	0	0
208H	SRR25337223	0	M	Australia	Hunter New-England	emm28.0		52	E4	2016	Invasive	This study	1	0	1	1	0	0	1	0	0	0	0	0	0	0	0	0	0	0	0
209H	SRR25337222	94	M	Australia	Hunter New-England	emm1.0	M1uk	28	A-C3	2017	Invasive	This study	1	1	0	1	0	0	1	0	0	0	0	0	0	0	0	0	0	0	0
20H	SRR25337220	60	M	Australia	Hunter New-England	emm85.0		109	E6	2016	Invasive	This study	1	0	1	1	0	0	1	0	0	0	0	1	0	1	0	0	1	0	1
210H	SRR25337219	6	M	Australia	Hunter New-England	emm28.0		52	E4	2016	Invasive	This study	1	0	1	1	0	0	1	0	0	0	0	0	0	0	0	0	0	0	0
212H	SRR25337218	4	M	Australia	Hunter New-England	emm12.0		1443	A-C4	2009	Invasive	This study	1	0	1	1	1	1	0	0	0	0	0	0	0	0	0	0	0	0	0
214H	SRR25337217	86	M	Australia	Hunter New-England	emm123.0		325	D3	2017	Invasive	This study	1	0	0	1	0	0	0	0	0	0	0	0	0	0	0	0	0	0	0
215H	SRR25337216	38	M	Australia	Hunter New-England	emm28.5		958	E4	2010	Invasive	This study	1	0	0	1	0	0	0	0	0	0	0	0	0	0	0	0	0	0	0
21H	SRR25377292	20	F	Australia	Hunter New-England	emm89.0		101	E4	2013	Invasive	This study	1	0	1	1	0	0	0	0	0	0	0	0	0	0	0	0	0	0	0
22H	SRR25377291	36	M	Australia	Hunter New-England	emm44.0		641	E3	2014	Invasive	This study	0	0	0	1	0	0	1	0	0	0	0	0	0	0	0	0	1	0	1
23H	SRR25377280	57	M	Australia	Hunter New-England	emm1.0	M1uk	28	A-C3	2017	Invasive	This study	1	1	0	1	0	0	1	0	0	0	0	0	0	0	0	0	0	0	0
24H	SRR25377269	51	M	Australia	Hunter New-England	emm3.1		15	A-C5	2010	Invasive	This study	1	1	0	1	0	0	0	0	0	0	1	0	0	0	0	0	0	0	0
25H	SRR25377263	38	F	Australia	Hunter New-England	emm89.0		101	E4	2015	Invasive	This study	1	0	0	1	0	0	0	0	0	0	0	0	0	0	0	0	0	0	0
26H	SRR25377262	50	F	Australia	Hunter New-England	emm4.0		39	E1	2016	Invasive	This study	1	0	1	0	0	0	0	0	0	0	1	0	0	0	0	0	0	0	0
27H	SRR25377261	80	F	Australia	Hunter New-England	emm28.0		52	E4	2011	Invasive	This study	1	0	1	1	0	0	1	0	0	0	0	0	0	0	0	0	0	0	0
28H	SRR25377260	55	M	Australia	Hunter New-England	emm1.0	M1uk	28	A-C3	2016	Invasive	This study	1	1	0	1	0	0	1	0	0	0	0	0	0	0	0	0	0	0	0
29H	SRR25377259	53	M	Australia	Hunter New-England	emm89.0		142	E4	2012	Invasive	This study	1	0	0	1	0	0	0	1	0	0	0	0	0	0	0	0	0	0	0
2H	SRR25377258	65	M	Australia	Hunter New-England	emm1.0	M1uk	28	A-C3	2017	Invasive	This study	1	1	0	1	0	0	1	0	0	0	0	0	0	0	0	0	0	0	0
30H	SRR25377290	65	M	Australia	Hunter New-England	emm1.0	M1uk	28	A-C3	2017	Invasive	This study	1	1	0	1	0	0	1	0	0	0	0	0	0	0	0	0	0	0	0
31H	SRR25377289	54	F	Australia	Hunter New-England	emm89.0		101	E4	2012	Invasive	This study	1	0	1	1	0	0	0	0	0	0	0	0	0	0	0	0	0	0	0
32H	SRR25377288	85	F	Australia	Hunter New-England	emm53.0		11	D4	2012	Invasive	This study	1	0	1	1	0	0	0	0	0	0	0	0	0	0	0	0	0	0	0
33H	SRR25377287	26	F	Australia	Hunter New-England	emm103.0		327	E3	2010	Invasive	This study	1	0	0	1	0	0	1	0	0	0	0	0	0	0	0	0	0	0	0
34H	SRR25377286	66	M	Australia	Hunter New-England	emm28.0		52	E4	2010	Invasive	This study	1	0	1	1	0	0	1	0	0	0	0	0	0	0	0	0	0	0	0
35H	SRR25377285	24	M	Australia	Hunter New-England	emm1.0	M1global	28	A-C3	2007	Invasive	This study	1	1	0	1	0	0	1	0	0	0	0	0	0	0	0	0	0	0	0
36H	SRR25377284	42	M	Australia	Hunter New-England	emm89.0		101	E4	2007	Invasive	This study	1	0	1	1	0	0	0	0	1	1	0	0	0	0	0	0	0	0	0
37H	SRR25377283	66	M	Australia	Hunter New-England	emm28.0		52	E4	2011	Invasive	This study	1	0	1	1	0	0	1	0	0	0	0	0	0	0	0	0	0	0	0
38H	SRR25377282	26	F	Australia	Hunter New-England	emm3.1		15	A-C5	2010	Invasive	This study	1	1	0	1	0	0	0	1	0	0	1	0	0	0	0	0	0	0	0
39H	SRR25377281	60	M	Australia	Hunter New-England	emm71.0		981	D2	2017	Invasive	This study	1	1	0	1	0	0	1	0	0	0	0	0	0	0	0	0	0	0	0
3H	SRR25377279	66	M	Australia	Hunter New-England	emm49.0		433	E3	2011	Invasive	This study	0	0	0	1	1	1	0	0	0	0	0	0	0	0	0	0	0	0	0
40H	SRR25377278	0	F	Australia	Hunter New-England	emm6.106		382	Single protein cluster clade Y	2017	Invasive	This study	1	1	1	1	0	0	0	1	0	0	0	0	0	0	0	0	0	0	0
41H	SRR25377277	55	M	Australia	Hunter New-England	emm28.0		52	E4	2013	Invasive	This study	1	0	1	1	0	0	1	0	0	0	0	0	0	0	0	0	0	0	0
42H	SRR25377276	74	M	Australia	Hunter New-England	emm1.0	M1global	28	A-C3	2011	Invasive	This study	1	1	0	1	0	0	1	0	0	0	0	0	0	0	0	0	0	0	0
43H	SRR25377275	75	F	Australia	Hunter New-England	emm49.3		190	E3	2007	Invasive	This study	0	1	1	1	0	0	0	0	0	0	0	0	1	0	0	0	1	0	0
44H	SRR25377274	31	F	Australia	Hunter New-England	emm3.1		15	A-C5	2010	Invasive	This study	1	1	0	1	0	0	0	0	0	0	1	0	0	0	0	0	0	0	0
45H	SRR25377273	78	F	Australia	Hunter New-England	emm1.0	M1global	28	A-C3	2008	Invasive	This study	1	1	0	1	0	0	1	0	0	0	0	0	0	0	0	0	0	0	0
46H	SRR25377272	76	F	Australia	Hunter New-England	emm76.0		50	E2	2014	Invasive	This study	1	0	0	1	1	1	0	0	0	0	0	0	0	1	0	0	1	0	1
47H	SRR25377271	8	M	Australia	Hunter New-England	emm3.1		15	A-C5	2010	Invasive	This study	1	1	0	1	0	0	0	0	0	0	1	0	0	0	0	0	0	0	0
4H	SRR25377270	19	F	Australia	Hunter New-England	emm8.0		869	E4	2017	Invasive	This study	1	0	1	1	1	1	0	0	0	0	0	0	0	0	0	0	0	0	0
50H	SRR25377268	75	M	Australia	Hunter New-England	emm87.0		541	E3	2016	Invasive	This study	1	0	0	1	0	0	0	1	0	0	0	0	0	0	0	0	0	0	0
51H	SRR25377267	58	M	Australia	Hunter New-England	emm28.0		52	E4	2011	Invasive	This study	1	0	1	1	0	0	1	0	0	0	0	0	0	0	0	0	0	0	0
52H	SRR25433277	23	M	Australia	Hunter New-England	emm89.0		101	E4	2011	Invasive	This study	1	0	1	1	0	0	0	0	0	0	0	0	0	0	0	0	0	0	0
53H	SRR25377265	80	M	Australia	Hunter New-England	emm8.0		602	E4	2009	Invasive	This study	1	0	1	1	1	1	0	0	0	0	0	0	0	0	0	0	0	0	0
54H	SRR25377264	42	F	Australia	Hunter New-England	emm101.0		182	D4	2010	Invasive	This study	1	0	0	1	0	0	1	1	0	0	0	0	0	0	0	0	0	0	0
56H	SRR25432883	38	F	Australia	Hunter New-England	emm28.0		52	E4	2011	Invasive	This study	1	0	1	1	0	0	1	0	0	0	0	0	0	0	0	0	0	0	0
57H	SRR25432882	54	M	Australia	Hunter New-England	emm1.0	M1uk	28	A-C3	2017	Invasive	This study	1	1	0	1	0	0	1	0	0	0	0	0	0	0	0	0	0	0	0
58H	SRR25432881	7	F	Australia	Hunter New-England	emm1.0	M1global	28	A-C3	2014	Invasive	This study	1	1	0	1	0	0	1	0	0	0	0	0	0	0	0	0	0	0	0
59H	SRR25432880	95	F	Australia	Hunter New-England	emm28.0		52	E4	2008	Invasive	This study	1	0	1	1	0	0	1	0	0	0	0	0	0	0	0	0	0	0	0
5H	SRR25432879	9	M	Australia	Hunter New-England	emm1.0	M1global	28	A-C3	2007	Invasive	This study	1	1	0	1	0	0	1	0	0	0	0	0	0	0	0	0	0	0	0
60H	SRR25497763	49	F	Australia	Hunter New-England	emm87.0		62	E3	2007	Invasive	This study	1	0	1	1	0	0	1	1	0	0	1	0	0	0	0	0	0	0	0
61H	SRR25497762	79	M	Australia	Hunter New-England	emm1.0	M1global	28	A-C3	2014	Invasive	This study	1	1	0	1	0	0	1	0	0	0	0	0	0	0	0	0	0	0	0
63H	SRR25497716	53	F	Australia	Hunter New-England	emm3.1		15	A-C5	2011	Invasive	This study	1	1	0	1	0	0	0	1	0	0	1	0	0	0	0	0	0	0	0
65H	SRR25497705	89	M	Australia	Hunter New-England	emm34.1		205	D4	2009	Invasive	This study	1	0	1	1	1	1	1	0	0	0	0	0	0	0	0	0	1	0	1
66H	SRR25497694	24	M	Australia	Hunter New-England	emm78.3		1442	E1	2009	Invasive	This study	0	0	0	1	0	0	0	0	0	0	0	0	0	0	0	0	0	0	0
67H	SRR25497683	41	F	Australia	Hunter New-England	emm44.0		641	E3	2016	Invasive	This study	0	0	0	1	0	0	1	0	0	0	0	0	0	0	0	0	1	0	1
68H	SRR25497672	48	F	Australia	Hunter New-England	emm3.1		15	A-C5	2009	Invasive	This study	1	1	0	1	0	0	0	0	0	0	1	0	0	0	0	0	0	0	0
69H	SRR25497661	36	F	Australia	Hunter New-England	emm4.0		39	E1	2016	Invasive	This study	1	0	1	0	0	0	0	0	0	0	1	0	0	0	0	0	0	0	0
6H	SRR25497650	51	F	Australia	Hunter New-England	emm56.0		115	D4	2009	Invasive	This study	1	0	0	1	0	0	1	0	0	0	0	0	0	0	0	0	0	0	0
70H	SRR25497639	70	M	Australia	Hunter New-England	emm53.0		11	D4	2012	Invasive	This study	1	0	1	1	0	0	0	0	0	0	0	0	0	0	0	0	0	0	0
72H	SRR25497761	5	M	Australia	Hunter New-England	emm28.0		52	E4	2016	Invasive	This study	1	0	1	1	0	0	1	0	0	0	0	0	0	0	0	0	0	0	0
73H	SRR25497750	55	F	Australia	Hunter New-England	emm25.1		192	E3	2017	Invasive	This study	1	0	0	1	0	0	0	0	0	0	0	0	0	0	0	0	0	0	0
74H	SRR25497739	87	M	Australia	Hunter New-England	emm3.32		15	A-C5	2010	Invasive	This study	1	1	0	1	0	0	0	0	0	0	1	0	0	0	0	0	0	0	0
75H	SRR25497728	90	F	Australia	Hunter New-England	emm3.1		15	A-C5	2010	Invasive	This study	1	1	0	1	0	0	0	1	0	0	1	0	0	0	0	0	0	0	0
76H	SRR25497722	76	M	Australia	Hunter New-England	emm49.0		371	E3	2012	Invasive	This study	0	1	0	1	1	1	0	0	0	0	0	0	0	0	0	0	0	0	0
77H	SRR25497721	52	F	Australia	Hunter New-England	emm81.0		624	E6	2014	Invasive	This study	0	0	1	1	0	0	0	0	0	0	0	0	0	0	0	0	0	0	0
78H	SRR25497720	86	M	Australia	Hunter New-England	emm88.5		628	E4	2017	Invasive	This study	1	0	0	1	0	0	0	0	0	0	0	0	0	0	0	0	0	0	0
7H	SRR25497719	2	M	Australia	Hunter New-England	emm12.0		36	A-C4	2016	Invasive	This study	1	0	1	1	1	1	0	0	0	0	0	0	0	0	0	0	0	0	0
80H	SRR25497718	41	M	Australia	Hunter New-England	emm8.0		602	E4	2008	Invasive	This study	1	0	1	1	0	0	0	0	0	0	0	0	0	0	0	0	0	0	0
81H	SRR25497717	30	F	Australia	Hunter New-England	emm28.0		52	E4	2007	Invasive	This study	1	0	1	1	0	0	1	0	0	0	0	0	0	0	0	0	0	0	0
82H	SRR25497715	40	M	Australia	Hunter New-England	emm92.0		82	E2	2013	Invasive	This study	1	0	1	1	0	0	1	0	0	0	0	0	0	0	0	0	0	0	0
83H	SRR25497714	31	M	Australia	Hunter New-England	emm1.0	M1global	28	A-C3	2009	Invasive	This study	1	1	0	1	0	0	1	0	0	0	0	0	0	0	0	0	0	0	0
85H	SRR25497713	47	F	Australia	Hunter New-England	emm3.1		15	A-C5	2017	Invasive	This study	1	1	1	1	0	0	0	1	0	0	0	0	0	0	0	0	0	0	0
86H	SRR25497712		Not Provided	Australia	Hunter New-England	emm4.0		39	E1	2016	Invasive	This study	1	0	1	0	0	0	0	0	0	0	1	0	0	0	0	0	0	0	0
87H	SRR25497711	76	M	Australia	Hunter New-England	emm65.4		129	E6	2008	Invasive	This study	1	0	0	1	1	1	0	1	0	0	0	0	0	0	0	0	0	0	0
88H	SRR25497710	82	F	Australia	Hunter New-England	emm3.1		15	A-C5	2010	Invasive	This study	1	1	0	1	0	0	0	0	0	0	1	0	0	0	0	0	0	0	0
89H	SRR25497709	52	F	Australia	Hunter New-England	emm89.0		101	E4	2015	Invasive	This study	1	0	1	1	0	0	0	0	0	0	0	0	0	0	0	0	0	0	0
8H	SRR25497708	68	M	Australia	Hunter New-England	emm2.0		55	E4	2011	Invasive	This study	0	0	1	1	0	0	0	1	0	0	0	0	0	0	0	0	0	0	0
90H	SRR25497707	73	M	Australia	Hunter New-England	emm3.1		315	A-C5	2015	Invasive	This study	1	1	0	1	0	0	0	1	0	0	1	0	0	0	0	0	0	0	0
91H	SRR25497706	78	M	Australia	Hunter New-England	emm1.0	M1global	28	A-C3	2016	Invasive	This study	1	1	0	1	0	0	1	0	0	0	0	0	0	0	0	0	0	0	0
93H	SRR25497704	9	F	Australia	Hunter New-England	emm1.0	M1global	28	A-C3	2008	Invasive	This study	1	1	0	1	0	0	1	0	0	0	0	0	0	0	0	0	0	0	0
94H	SRR25497703	1	F	Australia	Hunter New-England	emm92.0		82	E2	2011	Invasive	This study	1	0	1	1	0	0	1	0	0	0	0	0	0	0	0	0	0	0	0
95H	SRR25497702	0	M	Australia	Hunter New-England	emm87.0		62	E3	2007	Invasive	This study	1	0	1	1	0	0	1	1	0	0	1	0	0	0	0	0	0	0	0
96H	SRR25497701	68	M	Australia	Hunter New-England	emm101.0		182	D4	2015	Invasive	This study	1	0	0	1	0	0	1	1	0	0	0	0	0	0	0	0	0	0	0
98H	SRR25497700	9	M	Australia	Hunter New-England	emm22.0		46	E4	2016	Invasive	This study	1	1	0	1	0	0	0	0	0	0	1	0	0	0	0	0	0	0	0
99H	SRR25497699	59	M	Australia	Hunter New-England	emm85.0		109	E6	2017	Invasive	This study	1	0	0	1	1	1	1	0	0	0	0	0	0	0	0	0	0	0	0
9H	SRR25497698	76	F	Australia	Hunter New-England	emm1.0	M1global	28	A-C3	2008	Invasive	This study	1	1	0	1	0	0	1	0	0	0	0	0	0	0	0	0	0	0	0
SP109	SRR25497697	35	F	Australia	Illawarra Shoalhaven	emm53.0		11	D4	2020	Non-invasive	This study	1	0	1	1	0	0	0	1	1	0	0	0	0	0	0	0	0	0	0
SP120	SRR25497696	38	M	Australia	Illawarra Shoalhaven	emm59.1		172	E6	2020	Non-invasive	This study	1	0	0	1	0	0	1	1	0	0	0	0	0	0	0	0	0	0	0
SP129	SRR25497695	34	F	Australia	Illawarra Shoalhaven	emm28.0		52	E4	2020	Non-invasive	This study	1	0	1	1	0	0	1	0	0	0	0	0	0	0	0	0	0	0	0
SP139	SRR25497693	48	M	Australia	Illawarra Shoalhaven	emm76.0		978	E2	2020	Non-invasive	This study	1	0	0	1	0	0	0	0	0	0	0	0	0	0	0	0	1	0	1
SP150	SRR25497692	33	M	Australia	Illawarra Shoalhaven	emm28.0		52	E4	2019	Non-invasive	This study	1	0	1	1	0	0	1	1	0	0	0	0	0	0	0	0	0	0	0
SP151	SRR25497691	45	F	Australia	Illawarra Shoalhaven	emm2.0		55	E4	2019	Non-invasive	This study	0	0	1	1	0	0	0	1	0	0	0	0	0	0	0	0	0	0	0
SP153	SRR25497690	63	F	Australia	Illawarra Shoalhaven	emm41.2		1037	D4	2019	Non-invasive	This study	1	0	0	1	0	0	0	0	0	0	0	0	0	0	0	0	0	0	0
SP154	SRR25497689	36	M	Australia	Illawarra Shoalhaven	emm59.1		172	E6	2019	Non-invasive	This study	1	0	0	1	0	0	1	1	0	0	0	0	0	0	0	0	0	0	0
SP155	SRR25497688	24	F	Australia	Illawarra Shoalhaven	emm63.3		385	E6	2019	Non-invasive	This study	1	0	0	0	0	0	0	0	0	0	0	0	0	1	0	0	1	0	1
SP156	SRR25497687	47	M	Australia	Illawarra Shoalhaven	emm59.1		172	E6	2019	Non-invasive	This study	1	0	0	1	0	0	1	1	0	0	0	0	0	0	0	0	0	0	0
SP160	SRR25497686	47	F	Australia	Illawarra Shoalhaven	emm108.1		14	D4	2020	Non-invasive	This study	1	0	0	1	0	0	1	0	0	0	1	0	0	0	0	0	1	0	1
SP165	SRR25497685	39	M	Australia	Illawarra Shoalhaven	emm89.0		101	E4	2020	Non-invasive	This study	1	0	1	1	0	0	0	0	0	0	0	0	0	0	0	0	0	0	0
SP166	SRR25497684	22	F	Australia	Illawarra Shoalhaven	emm82.0		36	E3	2020	Non-invasive	This study	1	1	0	1	1	1	0	0	0	0	0	0	0	0	0	0	0	0	0
SP167	SRR25497682	24	M	Australia	Illawarra Shoalhaven	emm3.93		315	A-C5	2020	Non-invasive	This study	1	1	0	1	0	0	0	0	0	0	1	0	0	0	0	0	0	0	0
SP170	SRR25497681	43	M	Australia	Illawarra Shoalhaven	emm59.1		172	E6	2019	Non-invasive	This study	1	0	0	1	0	0	1	1	0	0	0	0	0	0	0	0	0	0	0
SP171	SRR25497680	54	M	Australia	Illawarra Shoalhaven	emm81.0		837	E6	2019	Non-invasive	This study	0	0	0	1	0	0	0	0	0	0	0	0	0	0	0	0	0	0	0
SP172	SRR25497679	28	F	Australia	Illawarra Shoalhaven	emm75.0		150	E6	2019	Non-invasive	This study	1	0	1	1	0	0	0	1	1	1	0	0	0	0	0	0	0	0	0
SP176	SRR25497678	18	F	Australia	Illawarra Shoalhaven	emm75.0		150	E6	2019	Non-invasive	This study	1	0	1	1	0	0	0	1	1	1	0	0	0	0	0	0	0	0	0
SP178	SRR25497677	60	M	Australia	Illawarra Shoalhaven	emm101.0		182	D4	2019	Non-invasive	This study	1	0	0	1	0	0	1	1	0	0	0	0	0	0	0	0	0	0	0
SP179	SRR25497676	43	M	Australia	Illawarra Shoalhaven	emm59.1		172	E6	2019	Non-invasive	This study	1	0	0	1	0	0	1	1	0	0	0	0	0	0	0	0	0	0	0
SP181	SRR25497675	46	F	Australia	Illawarra Shoalhaven	emm9.0		75	E3	2019	Non-invasive	This study	1	0	0	1	0	0	0	0	0	0	1	0	0	0	0	0	0	0	0
SP184	SRR25497674	25	M	Australia	Illawarra Shoalhaven	emm11.1		403	E6	2019	Non-invasive	This study	1	0	1	1	1	1	0	0	0	0	0	0	0	1	0	0	1	0	1
SP185	SRR25497673	19	M	Australia	Illawarra Shoalhaven	emm9.0		75	E3	2019	Non-invasive	This study	1	0	0	1	0	0	0	0	0	0	0	0	0	0	0	0	0	0	0
SP187	SRR25497671	22	M	Australia	Illawarra Shoalhaven	emm77.0		63	E4	2019	Non-invasive	This study	1	0	1	0	0	0	0	1	0	0	0	0	1	0	0	0	0	1	0
SP189	SRR25497670	24	M	Australia	Illawarra Shoalhaven	emm11.0		403	E6	2019	Non-invasive	This study	1	1	1	1	0	0	0	0	0	0	0	0	0	1	0	0	1	0	1
SP193	SRR25497669	92	M	Australia	Illawarra Shoalhaven	emm89.0		101	E4	2019	Non-invasive	This study	1	0	1	1	0	0	0	0	0	0	0	0	0	0	0	0	0	0	0
SP196	SRR25497668	28	M	Australia	Illawarra Shoalhaven	emm101.0		182	D4	2019	Non-invasive	This study	1	0	0	1	0	0	1	1	0	0	0	0	0	0	0	0	0	0	0
SP197	SRR25497667	71	F	Australia	Illawarra Shoalhaven	emm12.0		36	A-C4	2019	Non-invasive	This study	1	0	1	1	1	1	0	0	0	0	0	0	0	0	0	0	0	0	0
SP201	SRR25497666	42	F	Australia	Illawarra Shoalhaven	emm63.2		922	E6	2021	Non-invasive	This study	1	0	1	1	0	0	0	0	0	0	0	0	0	0	0	0	0	0	0
SP203	SRR25497665	23	F	Australia	Illawarra Shoalhaven	emm53.0		11	D4	2021	Non-invasive	This study	1	0	1	1	0	0	0	1	1	0	0	0	0	0	0	0	0	0	0
SP204	SRR25497664	44	M	Australia	Illawarra Shoalhaven	emm53.0		11	D4	2021	Non-invasive	This study	1	0	1	1	0	0	0	1	1	0	0	0	0	0	0	0	0	0	0
SP205	SRR25497663	63	M	Australia	Illawarra Shoalhaven	emm6.64		382	Single protein cluster clade Y	2021	Non-invasive	This study	1	1	1	1	0	0	0	1	0	0	0	0	0	0	0	0	0	0	0
SP207	SRR25497662	37	F	Australia	Illawarra Shoalhaven	emm2.0		55	E4	2021	Non-invasive	This study	0	0	1	1	0	0	0	1	0	0	0	0	0	0	0	0	0	0	0
SP210	SRR25497660	24	F	Australia	Illawarra Shoalhaven	emm59.1		172	E6	2021	Non-invasive	This study	1	0	0	1	0	0	1	1	0	0	0	0	0	0	0	0	0	0	0
SP211	SRR25497659	35	M	Australia	Illawarra Shoalhaven	emm89.0		101	E4	2021	Non-invasive	This study	1	0	1	1	0	0	0	0	0	0	0	0	0	0	0	0	0	0	0
SP212	SRR25497658	92	F	Australia	Illawarra Shoalhaven	emm63.2		922	E6	2021	Non-invasive	This study	1	0	1	1	0	0	0	0	0	0	0	0	0	0	0	0	0	0	0
SP213	SRR25497657	43	M	Australia	Illawarra Shoalhaven	emm63.2		922	E6	2021	Non-invasive	This study	1	0	1	1	0	0	0	0	0	0	0	0	0	0	0	0	0	0	0
SP214	SRR25497656	21	M	Australia	Illawarra Shoalhaven	emm53.0		11	D4	2021	Non-invasive	This study	1	0	1	1	0	0	0	1	1	0	0	0	0	0	0	0	0	0	0
SP216	SRR25497655	59	M	Australia	Illawarra Shoalhaven	emm63.2		922	E6	2021	Non-invasive	This study	1	0	1	1	0	0	0	0	0	0	0	0	0	0	0	0	0	0	0
SP217	SRR25497654	35	M	Australia	Illawarra Shoalhaven	emm53.0		11	D4	2021	Non-invasive	This study	1	0	1	1	0	0	0	1	1	0	0	0	0	0	0	0	0	0	0
SP218	SRR25497653	32	F	Australia	Illawarra Shoalhaven	emm89.0		101	E4	2021	Non-invasive	This study	1	0	1	1	0	0	0	0	0	0	0	0	0	0	0	0	0	0	0
SP220	SRR25497652	32	F	Australia	Illawarra Shoalhaven	emm49.0		371	E3	2021	Non-invasive	This study	0	1	0	1	1	1	0	0	0	0	0	0	0	0	0	0	0	0	0
SP221	SRR25497651	74	M	Australia	Illawarra Shoalhaven	emm53.0		11	D4	2021	Non-invasive	This study	1	0	1	1	0	0	0	1	1	0	0	0	0	0	0	0	0	0	0
SP227	SRR25497649	24	F	Australia	Illawarra Shoalhaven	emm11.0		403	E6	2021	Non-invasive	This study	1	1	1	1	0	0	0	0	0	0	0	0	0	1	0	0	1	0	1
SP230	SRR25497648	47	F	Australia	Illawarra Shoalhaven	emm9.0		75	E3	2021	Non-invasive	This study	1	0	1	1	0	0	0	0	0	0	0	0	0	0	0	0	0	0	0
SP231	SRR25497647	18	F	Australia	Illawarra Shoalhaven	emm11.0		688	E6	2021	Non-invasive	This study	1	0	1	1	0	0	0	0	0	0	0	0	0	0	0	0	0	0	0
SP232	SRR25497646	48	F	Australia	Illawarra Shoalhaven	emm49.0		371	E3	2021	Non-invasive	This study	0	1	0	1	1	1	0	0	0	0	0	0	0	0	0	0	0	0	0
SP233	SRR25497645	40	F	Australia	Illawarra Shoalhaven	emm91.0		12	D4	2021	Non-invasive	This study	1	0	0	1	0	0	0	0	0	0	1	0	0	0	0	0	0	0	0
SP234	SRR25497644	25	F	Australia	Illawarra Shoalhaven	emm59.1		172	E6	2021	Non-invasive	This study	1	0	0	1	0	0	1	1	0	0	0	0	0	0	0	0	0	0	0
SP236	SRR25497643	39	F	Australia	Illawarra Shoalhaven	emm53.0		11	D4	2021	Non-invasive	This study	1	0	1	1	0	0	0	1	1	0	0	0	0	0	0	0	0	0	0
SP239	SRR25497642	75	F	Australia	Illawarra Shoalhaven	emm28.0		52	E4	2021	Non-invasive	This study	1	0	1	1	0	0	1	0	0	0	0	0	0	0	0	0	0	0	0
SP240	SRR25497641	23	M	Australia	Illawarra Shoalhaven	emm164.2		53	Single protein cluster clade X	2021	Non-invasive	This study	0	0	0	0	0	0	0	1	0	0	0	0	0	0	0	0	1	0	0
SP241	SRR25497640	30	M	Australia	Illawarra Shoalhaven	emm89.0		101	E4	2021	Non-invasive	This study	1	0	1	1	0	0	0	0	0	0	0	0	0	0	0	0	0	0	0
SP243	SRR25497638	40	F	Australia	Illawarra Shoalhaven	emm59.1		172	E6	2021	Non-invasive	This study	1	0	0	1	0	0	1	1	0	0	0	0	0	0	0	0	0	0	0
SP245	SRR25497637	52	F	Australia	Illawarra Shoalhaven	emm114.6		1108	E4	2021	Non-invasive	This study	1	0	0	1	0	0	0	0	0	0	0	0	0	0	0	0	1	0	1
SP246	SRR25497636	22	M	Australia	Illawarra Shoalhaven	emm12.0		36	A-C4	2021	Non-invasive	This study	1	0	1	1	0	0	0	0	0	0	1	0	0	0	0	0	0	0	0
SP247	SRR25497635	20	M	Australia	Illawarra Shoalhaven	emm89.0		142	E4	2021	Non-invasive	This study	1	0	0	1	0	0	1	1	0	0	0	0	0	0	0	0	0	0	0
SP248	SRR25497634	42	F	Australia	Illawarra Shoalhaven	emm75.0		150	E6	2021	Non-invasive	This study	1	0	1	1	0	0	0	1	1	1	0	0	0	0	0	0	0	0	0
SP249	SRR25497633	27	M	Australia	Illawarra Shoalhaven	emm81.0		837	E6	2021	Non-invasive	This study	0	0	0	1	0	0	0	0	1	1	0	0	0	0	0	0	0	0	0
SP250	SRR25497632	40	M	Australia	Illawarra Shoalhaven	emm91.0		12	D4	2021	Non-invasive	This study	1	0	0	1	0	0	0	0	0	0	1	0	0	0	0	0	0	0	0
SP251	SRR25497631	19	F	Australia	Illawarra Shoalhaven	emm169.3		53	E4	2021	Non-invasive	This study	0	0	0	0	0	0	0	1	0	0	0	0	0	1	0	0	1	0	0
SP252	SRR25497630	45	M	Australia	Illawarra Shoalhaven	emm91.0		12	D4	2021	Non-invasive	This study	1	0	0	1	0	0	0	0	0	0	1	0	0	0	0	0	0	0	0
SP253	SRR25497629	73	M	Australia	Illawarra Shoalhaven	emm59.1		172	E6	2021	Non-invasive	This study	1	0	0	1	0	0	1	1	0	0	0	0	0	0	0	0	0	0	0
SP255	SRR25497760	18	M	Australia	Illawarra Shoalhaven	emm41.2		579	D4	2021	Non-invasive	This study	1	0	1	1	0	0	0	0	0	0	0	0	0	0	0	0	0	0	0
SP258	SRR25497759	37	F	Australia	Illawarra Shoalhaven	emm59.1		172	E6	2020	Non-invasive	This study	1	0	0	1	0	0	1	1	0	0	0	0	0	0	0	0	0	0	0
SP259	SRR25497758	20	F	Australia	Illawarra Shoalhaven	emm59.1		172	E6	2020	Non-invasive	This study	1	0	0	1	0	0	1	1	0	0	0	0	0	0	0	0	0	0	0
SP260	SRR25497757	89	M	Australia	Illawarra Shoalhaven	emm11.0		403	E6	2020	Non-invasive	This study	1	0	1	1	1	1	0	0	0	0	0	0	0	1	0	0	1	0	1
SP264	SRR25497756	19	F	Australia	Illawarra Shoalhaven	emm53.0		11	D4	2020	Non-invasive	This study	1	0	1	1	0	0	0	1	1	0	0	0	0	0	0	0	0	0	0
SP265	SRR25497755	37	M	Australia	Illawarra Shoalhaven	emm53.0		11	D4	2020	Non-invasive	This study	1	0	1	1	0	0	0	1	1	0	0	0	0	0	0	0	0	0	0
SP267	SRR25497754	34	M	Australia	Illawarra Shoalhaven	emm76.0		978	E2	2020	Non-invasive	This study	1	0	0	1	0	0	0	0	0	0	0	0	0	0	0	0	1	0	1
SP268	SRR25497753	39	M	Australia	Illawarra Shoalhaven	emm53.0		11	D4	2020	Non-invasive	This study	1	0	1	1	0	0	0	1	1	0	0	0	0	0	0	0	0	0	0
SP272	SRR25497752	50	F	Australia	Illawarra Shoalhaven	emm63.3		385	E6	2020	Non-invasive	This study	1	0	0	0	0	0	0	0	0	0	0	0	0	1	0	0	1	0	1
SP275	SRR25541887	22	F	Australia	Illawarra Shoalhaven	emm11.0		403	E6	2020	Non-invasive	This study	1	1	1	1	0	0	0	0	0	0	0	0	0	1	0	0	1	0	1
SP276	SRR25497749	29	F	Australia	Illawarra Shoalhaven	emm59.1		172	E6	2020	Non-invasive	This study	1	0	0	1	0	0	1	1	0	0	0	0	0	0	0	0	0	0	0
SP279	SRR25497748	53	M	Australia	Illawarra Shoalhaven	emm53.0		11	D4	2020	Non-invasive	This study	1	0	1	1	0	0	0	1	1	0	0	0	0	0	0	0	0	0	0
SP280	SRR25497747	31	M	Australia	Illawarra Shoalhaven	emm12.66		36	A-C4	2020	Non-invasive	This study	1	0	1	1	1	1	0	0	0	0	1	0	0	1	0	0	1	0	1
SP281	SRR25497746	41	F	Australia	Illawarra Shoalhaven	emm59.1		172	E6	2020	Non-invasive	This study	1	0	0	1	0	0	1	1	0	0	0	0	0	0	0	0	0	0	0
SP282	SRR25497745	49	M	Australia	Illawarra Shoalhaven	emm87.0		62	E3	2020	Non-invasive	This study	1	0	0	1	0	0	0	1	1	1	0	0	1	0	0	0	1	0	1
SP283	SRR25497744	45	M	Australia	Illawarra Shoalhaven	emm53.0		11	D4	2020	Non-invasive	This study	1	0	1	1	0	0	0	1	1	0	0	0	0	0	0	0	0	0	0
SP284	SRR25497743	28	F	Australia	Illawarra Shoalhaven	emm53.0		11	D4	2020	Non-invasive	This study	1	0	1	1	0	0	0	1	1	0	0	0	0	0	0	0	0	0	0
SP301	SRR25497742	35	F	Australia	Illawarra Shoalhaven	emm3.93		315	A-C5	2020	Non-invasive	This study	1	1	0	1	0	0	0	0	0	0	1	0	0	0	0	0	0	0	0
SP304	SRR25497741	35	M	Australia	Illawarra Shoalhaven	emm89.0		101	E4	2020	Non-invasive	This study	1	0	1	1	0	0	0	0	0	0	0	0	0	0	0	0	0	0	0
SP305	SRR25497740	45	M	Australia	Illawarra Shoalhaven	emm53.0		11	D4	2020	Non-invasive	This study	1	0	1	1	0	0	0	1	1	0	0	0	0	0	0	0	0	0	0
SP306	SRR25497738	89	M	Australia	Illawarra Shoalhaven	emm11.0		403	E6	2020	Non-invasive	This study	1	0	1	1	1	1	0	0	0	0	0	0	0	1	0	0	1	0	1
SP307	SRR25497737	42	F	Australia	Illawarra Shoalhaven	emm53.0		11	D4	2021	Non-invasive	This study	1	0	1	1	0	0	0	1	1	0	0	0	0	0	0	0	0	0	0
SP309	SRR25497736	59	M	Australia	Illawarra Shoalhaven	emm113.0		1321	E3	2020	Non-invasive	This study	1	0	0	1	0	0	0	0	0	0	0	0	0	0	0	0	0	0	0
SP310	SRR25497735	52	M	Australia	Illawarra Shoalhaven	emm2.0		55	E4	2020	Non-invasive	This study	0	0	1	1	0	0	0	1	0	0	0	0	0	0	0	0	0	0	0
SP312	SRR25497734	36	F	Australia	Illawarra Shoalhaven	emm12.0		36	A-C4	2020	Non-invasive	This study	1	0	1	1	0	0	0	0	0	0	1	0	0	0	0	0	0	0	0
SP314	SRR25497733	85	M	Australia	Illawarra Shoalhaven	emm28.0		1445	E4	2020	Non-invasive	This study	1	0	1	1	0	0	1	0	0	0	0	0	0	0	0	0	0	0	0
SP316	SRR25497732	53	M	Australia	Illawarra Shoalhaven	emm53.0		11	D4	2020	Non-invasive	This study	1	0	1	1	0	0	0	1	1	0	0	0	0	0	0	0	0	0	0
SP317	SRR25497731	44	M	Australia	Illawarra Shoalhaven	emm53.0		11	D4	2020	Non-invasive	This study	1	0	1	1	0	0	0	1	1	0	0	0	0	0	0	0	0	0	0
SP318	SRR25497730	46	F	Australia	Illawarra Shoalhaven	emm59.1		172	E6	2020	Non-invasive	This study	1	0	0	1	0	0	1	1	0	0	0	0	0	0	0	0	0	0	0
SP319	SRR25497729	50	M	Australia	Illawarra Shoalhaven	emm238.2		965	A-C3;-	2020	Non-invasive	This study	1	0	0	1	0	0	1	0	0	0	0	0	0	0	0	0	0	0	0
SP320	SRR25497727	25	M	Australia	Illawarra Shoalhaven	emm91.0		12	D4	2020	Non-invasive	This study	1	0	0	1	0	0	0	0	0	0	1	0	0	0	0	0	0	0	0
SP323	SRR25497726	32	M	Australia	Illawarra Shoalhaven	emm49.0		371	E3	2021	Non-invasive	This study	0	1	0	1	1	1	0	0	0	0	0	0	0	0	0	0	0	0	0
SP324	SRR25497725	68	F	Australia	Illawarra Shoalhaven	emm59.1		172	E6	2021	Non-invasive	This study	1	0	0	1	0	0	1	1	0	0	0	0	0	0	0	0	0	0	0
SP325	SRR25497724	44	M	Australia	Illawarra Shoalhaven	emm59.1		172	E6	2020	Non-invasive	This study	1	0	0	1	0	0	1	1	0	0	0	0	0	0	0	0	0	0	0
SP327	SRR25497723	20	M	Australia	Illawarra Shoalhaven	emm114.6		1108	E4	2020	Non-invasive	This study	1	0	1	1	0	0	0	0	0	0	0	0	0	0	0	0	1	0	1
SP328	SRR25336705	41	M	Australia	Illawarra Shoalhaven	emm59.1		172	E6	2020	Non-invasive	This study	1	0	0	1	0	0	1	1	0	0	0	0	0	0	0	0	0	0	0
SP329	SRR25336704	18	M	Australia	Illawarra Shoalhaven	emm4.0		39	E1	2020	Non-invasive	This study	1	0	1	0	0	0	0	0	0	0	1	0	0	0	0	0	0	0	0
SP330	SRR25336693	47	F	Australia	Illawarra Shoalhaven	emm75.0		150	E6	2020	Non-invasive	This study	1	0	1	1	0	0	0	1	1	1	0	0	0	0	0	0	0	0	0
SP331	SRR25336682	18	M	Australia	Illawarra Shoalhaven	emm89.0		101	E4	2021	Non-invasive	This study	1	0	1	1	0	0	0	0	0	0	0	0	0	0	0	0	0	0	0
SP333	SRR25336673	32	M	Australia	Illawarra Shoalhaven	emm108.1		14	D4	2020	Non-invasive	This study	1	0	0	1	0	0	1	0	0	0	1	0	0	0	0	0	1	0	1
SP336	SRR25336672	70	M	Australia	Illawarra Shoalhaven	emm11.0		403	E6	2020	Non-invasive	This study	1	0	1	1	1	1	0	0	0	0	0	0	0	1	0	0	1	0	1
SP337	SRR25336671	42	F	Australia	Illawarra Shoalhaven	emm89.0		101	E4	2020	Non-invasive	This study	1	0	0	1	0	0	0	0	0	0	0	0	0	0	0	0	0	0	0
SP338	SRR25336670	53	M	Australia	Illawarra Shoalhaven	emm53.0		11	D4	2020	Non-invasive	This study	1	0	1	1	0	0	0	1	1	0	0	0	0	0	0	0	0	0	0
SP340	SRR25336669	52	M	Australia	Illawarra Shoalhaven	emm12.0		36	A-C4	2021	Non-invasive	This study	1	0	1	1	1	1	0	0	0	0	0	0	0	0	0	0	0	0	0
SP341	SRR25336668	88	M	Australia	Illawarra Shoalhaven	emm89.0		101	E4	2021	Non-invasive	This study	1	0	1	1	0	0	0	1	0	0	0	0	0	0	0	0	0	0	0
SP343	SRR25336703	28	F	Australia	Illawarra Shoalhaven	emm89.0		101	E4	2020	Non-invasive	This study	1	0	1	1	0	0	0	1	0	0	0	0	0	0	0	0	0	0	0
SP344	SRR25336702	28	M	Australia	Illawarra Shoalhaven	emm91.0		12	D4	2020	Non-invasive	This study	1	0	0	1	0	0	0	0	0	0	1	0	0	0	0	0	0	0	0
SP346	SRR25336701	39	M	Australia	Illawarra Shoalhaven	emm76.0		209	E2	2020	Non-invasive	This study	1	1	0	1	0	0	0	0	0	0	0	0	0	0	0	0	1	0	1
SP347	SRR25336700	52	M	Australia	Illawarra Shoalhaven	emm114.6		1108	E4	2020	Non-invasive	This study	1	0	0	1	0	0	0	0	0	0	0	0	0	0	0	0	1	0	1
SP348	SRR25336699	20	M	Australia	Illawarra Shoalhaven	emm53.0		11	D4	2020	Non-invasive	This study	1	0	1	1	0	0	0	1	1	0	0	0	0	0	0	0	0	0	0
SP349	SRR25336698	21	M	Australia	Illawarra Shoalhaven	emm59.1		172	E6	2021	Non-invasive	This study	1	0	0	1	0	0	1	1	0	0	0	0	0	0	0	0	0	0	0
SP350	SRR25336697	52	M	Australia	Illawarra Shoalhaven	emm1.0	M1uk	28	A-C3	2021	Non-invasive	This study	1	0	0	1	0	0	1	0	0	0	0	0	0	0	0	0	0	0	0
SP352	SRR25336696	39	F	Australia	Illawarra Shoalhaven	emm89.0		101	E4	2020	Non-invasive	This study	1	0	1	1	0	0	0	1	0	0	0	0	0	0	0	0	0	0	0
SP354	SRR25336695	43	M	Australia	Illawarra Shoalhaven	emm77.0		1164	E4	2020	Non-invasive	This study	1	0	0	1	0	0	0	0	0	0	0	1	0	0	0	0	1	0	0
SP355	SRR25336694	33	M	Australia	Illawarra Shoalhaven	emm91.0		12	D4	2020	Non-invasive	This study	1	0	0	1	0	0	0	0	0	0	1	0	0	0	0	0	0	0	0
SP357	SRR25336692	48	M	Australia	Illawarra Shoalhaven	emm63.2		922	E6	2020	Non-invasive	This study	1	0	1	1	0	0	0	0	0	0	0	0	0	0	0	0	0	0	0
SP358	SRR25336691	26	M	Australia	Illawarra Shoalhaven	emm77.0		63	E4	2021	Non-invasive	This study	1	0	0	0	0	0	0	1	0	0	0	0	1	0	0	0	0	1	0
SP359	SRR25336690	52	M	Australia	Illawarra Shoalhaven	emm1.0	M1uk	28	A-C3	2021	Non-invasive	This study	1	0	0	1	0	0	1	0	0	0	0	0	0	0	0	0	0	0	0
SP360	SRR25336689	29	M	Australia	Illawarra Shoalhaven	emm59.1		172	E6	2020	Non-invasive	This study	1	0	0	1	0	0	1	1	0	0	0	0	0	0	0	0	0	0	0
SP362	SRR25336688	62	M	Australia	Illawarra Shoalhaven	emm75.0		150	E6	2020	Non-invasive	This study	1	0	1	1	0	0	0	1	1	1	0	0	0	0	0	0	0	0	0
SP363	SRR25336687	48	F	Australia	Illawarra Shoalhaven	emm89.0		101	E4	2020	Non-invasive	This study	1	0	1	1	0	0	0	0	0	0	0	0	0	0	0	0	0	0	0
SP364	SRR25336686	49	M	Australia	Illawarra Shoalhaven	emm59.1		172	E6	2020	Non-invasive	This study	1	0	0	1	0	0	1	1	0	0	0	0	0	0	0	0	0	0	0
SP365	SRR25336685	47	M	Australia	Illawarra Shoalhaven	emm53.0		11	D4	2021	Non-invasive	This study	1	0	1	1	0	0	0	1	1	0	0	0	0	0	0	0	0	0	0
SP366	SRR25336684	81	M	Australia	Illawarra Shoalhaven	emm77.0		63	E4	2020	Non-invasive	This study	1	0	1	0	0	0	0	1	0	0	0	0	1	0	0	0	0	1	0
SP367	SRR25336683	51	F	Australia	Illawarra Shoalhaven	emm89.0		101	E4	2021	Non-invasive	This study	1	0	1	1	0	0	0	1	0	0	0	0	0	0	0	0	0	0	0
SP368	SRR25336681	42	F	Australia	Illawarra Shoalhaven	emm59.1		172	E6	2021	Non-invasive	This study	1	0	0	1	0	0	1	1	0	0	0	0	0	0	0	0	0	0	0
SP369	SRR25336680	42	M	Australia	Illawarra Shoalhaven	emm85.0		1020	E6	2020	Non-invasive	This study	1	0	0	1	1	1	1	0	0	0	0	0	0	0	1	1	0	0	0
SP371	SRR25336679	42	F	Australia	Illawarra Shoalhaven	emm89.0		101	E4	2020	Non-invasive	This study	1	0	0	1	0	0	0	0	0	0	0	0	0	0	0	0	0	0	0
SP373	SRR25336678	33	M	Australia	Illawarra Shoalhaven	emm63.2		922	E6	2020	Non-invasive	This study	1	0	1	1	0	0	0	0	0	0	0	0	0	0	0	0	0	0	0
SP374	SRR25336677	19	M	Australia	Illawarra Shoalhaven	emm9.0		75	E3	2021	Non-invasive	This study	1	0	0	1	0	0	0	0	0	0	0	0	0	0	0	0	0	0	0
SP375	SRR25336676	67	F	Australia	Illawarra Shoalhaven	emm59.1		172	E6	2020	Non-invasive	This study	1	0	0	1	0	0	1	1	0	0	0	0	0	0	0	0	0	0	0
SP376	SRR25336675	42	M	Australia	Illawarra Shoalhaven	emm53.0		11	D4	2021	Non-invasive	This study	1	0	1	1	0	0	0	1	1	0	0	0	0	0	0	0	0	0	0
SP377	SRR25336674	46	M	Australia	Illawarra Shoalhaven	emm53.0		11	D4	2021	Non-invasive	This study	1	0	1	1	0	0	0	1	1	0	0	0	0	0	0	0	0	0	0
ERR111872	ERR111872		Australia	NA		emm49.3		190	E3	2000	Non-invasive	Unpublished
ERR111873	ERR111873		Australia	NA		emm104.0		597	E2	2000	Non-invasive	Unpublished
ERR111874	ERR111874		Australia	NA		emm85.0		1020	E6	2000	Non-invasive	Unpublished
ERR111875	ERR111875		Australia	NA		emm53.0		363	D4	2001	Non-invasive	Unpublished
ERR111876	ERR111876		Australia	NA		emm89.14		812	E4	2001	Non-invasive	Unpublished
ERR111880	ERR111880		Australia	NA		emm70.0		10	D4	2001	Invasive	Unpublished
ERR111883	ERR111883		Australia	NA		emm8.0		602	E4	2002	Non-invasive	Unpublished
ERR111884	ERR111884		Australia	NA		emm86.1		4	D4	2002	Invasive	Unpublished
ERR111889	ERR111889		Australia	NA		emm12.0		36	A-C4	2003	Non-invasive	Unpublished
ERR111892	ERR111892		Australia	NA		emm75.1		609	E6	2004	Non-invasive	Unpublished
ERR111893	ERR111893		Australia	NA		emm58.0		176	E3	2004	Non-invasive	Unpublished
ERR111894	ERR111894		Australia	NA		emm22.0		46	E4	2004	Non-invasive	Unpublished
ERR111895	ERR111895		Australia	NA		emm71.0		318	D2	2004	Non-invasive	Unpublished
ERR111897	ERR111897		Australia	NA		emm53.0		11	D4	2004	Non-invasive	Unpublished
ERR111898	ERR111898		Australia	NA		emm12.1		36	A-C4	2004	Non-invasive	Unpublished
ERR111899	ERR111899		Australia	NA		emm76.6		291	E2	2004	Non-invasive	Unpublished
ERR111901	ERR111901		Australia	NA		emm1.0	M1global	28	A-C3	2005	Non-invasive	Unpublished
ERR111902	ERR111902		Australia	NA		emm13.0		286	E2	2005	Non-invasive	Unpublished
ERR111903	ERR111903		Australia	NA		emm91.1		12	D4	2005	Non-invasive	Unpublished
ERR111904	ERR111904		Australia	NA		emm58.8		549	E3	2005	Non-invasive	Unpublished
ERR111913	ERR111913		Australia	NA		emm105.0		954	M105	2005	Non-invasive	Unpublished
ERR111914	ERR111914		Australia	NA		emm55.0		100	M55	2005	Non-invasive	Unpublished
ERR111915	ERR111915		Australia	NA		emm77.0		588	E4	2005	Non-invasive	Unpublished
ERR111916	ERR111916		Australia	NA		emm78.3		181	E1	2005	Non-invasive	Unpublished
ERR111951	ERR111951		Australia	NA		emm41.2		579	D4	2007	Invasive	Unpublished
ERR111980	ERR111980		Australia	NA		emm75.0		150	E6	2010	Invasive	Unpublished
ERR129921	ERR129921		Fiji	NA		emm82.1		320	E3	2006	Non-invasive	Lees et al 2016
ERR129923	ERR129923		Fiji	NA		emm14.4		118	M14	2006	Non-invasive	Lees et al 2016
ERR129932	ERR129932		Fiji	NA		emm232.1		1013	E4	2006	Non-invasive	Lees et al 2016
ERR129935	ERR129935		Fiji	NA		emm58.0		176	E3	2006	Non-invasive	Lees et al 2016
ERR129938	ERR129938		Fiji	NA		emm54.1		990	D1	2006	Non-invasive	Lees et al 2016
ERR129951	ERR129951		Fiji	NA		emm77.0		572	E4	2006	Non-invasive	Lees et al 2016
ERR1359364	ERR1359364		UK	NA		emm90.5		184	E2	2014	Invasive	Lees et al 2016
ERR1359473	ERR1359473		UK	NA		emm6.9		382	Single protein cluster clade Y	2014	Invasive	Lees et al 2016
ERR1359475	ERR1359475		UK	NA		emm81.0		624	E6	2014	Invasive	Lees et al 2016
ERR1359478	ERR1359478		UK	NA		emm90.2		184	E2	2014	Invasive	Lees et al 2016
ERR172097	ERR172097		Fiji	NA		emm11.0		547	E6	2006	Invasive	Lees et al 2016
ERR172098	ERR172098		Fiji	NA		emm68.0		993	E2	2006	Non-invasive	Lees et al 2016
ERR172104	ERR172104		Fiji	NA		emm110.0		515	E2	2006	Invasive	Lees et al 2016
ERR172105	ERR172105		Fiji	NA		emm81.3		995	E6	2006	Invasive	Lees et al 2016
ERR172110	ERR172110		Fiji	NA		emm18.22		535	M18	2006	Invasive	Lees et al 2016
ERR172111	ERR172111		Fiji	NA		emm58.0		176	E3	2006	Invasive	Lees et al 2016
ERR172113	ERR172113		Fiji	NA		emm57.0		1025	M57	2006	Invasive	Lees et al 2016
ERR172114	ERR172114		Fiji	NA		emm113.0		148	E3	2006	Invasive	Lees et al 2016
ERR172124	ERR172124		Fiji	NA		emm73.0		957	E4	2006	Non-invasive	Lees et al 2016
ERR172180	ERR172180		Fiji	NA		emm11.0		547	E6	2006	Non-invasive	Lees et al 2016
ERR172182	ERR172182		Fiji	NA		emm49.0		433	E3	2006	Non-invasive	Lees et al 2016
ERR172183	ERR172183		Fiji	NA		emm39.4		268	A-C4	2006	Non-invasive	Lees et al 2016
ERR172184	ERR172184		Fiji	NA		emm103.0		327	E3	2006	Non-invasive	Lees et al 2016
ERR227056	ERR227056		Kenya	NA		emm77.0		747	E4	2005	Invasive	Seale et al 2016
ERR227059	ERR227059		Kenya	NA		emm89.8		772	E4	2007	Non-invasive	Seale et al 2016
ERR228507	ERR228507		Kenya	NA		emm9.0		740	E3	2011	Invasive	Seale et al 2016
ERR263986	ERR263986		Fiji	NA		emm89.14		380	E4	2006	Non-invasive	Seale et al 2016
ERR2650065	ERR2650065		India	NA		emm1.0	M1global	28	A-C3	unknown	Invasive	Sagar et al 2012
ERR2650066	ERR2650066		India	NA		emm49.0		371	E3	unknown	Invasive	Sagar et al 2012
ERR2650067	ERR2650067		India	NA		emm43.3		1001	D4	unknown	Invasive	Sagar et al 2012
ERR2650068	ERR2650068		India	NA		emm12.0		36	A-C4	unknown	Invasive	Sagar et al 2012
ERR2650069	ERR2650069		India	NA		emm104.0		353	E2	unknown	Invasive	Sagar et al 2012
ERR2650071	ERR2650071		India	NA		emm12.40		36	A-C4	unknown	Non-invasive	Sagar et al 2012
ERR2650074	ERR2650074		India	NA		emm75.3		230	E6	unknown	Non-invasive	Sagar et al 2012
ERR2650077	ERR2650077		India	NA		emm80.0		715	D4	unknown	Non-invasive	Sagar et al 2012
ERR2650080	ERR2650080		India	NA		emm82.1		320	E3	unknown	Non-invasive	Sagar et al 2012
ERR2650081	ERR2650081		India	NA		emm100.6		119	D2	unknown	Non-invasive	Sagar et al 2012
ERR2650083	ERR2650083		India	NA		emm168.1		358	E2	unknown	Non-invasive	Sagar et al 2012
ERR2650101	ERR2650101		India	NA		emm63.3		297	E6	unknown	Non-invasive	Sagar et al 2012
ERR2650103	ERR2650103		India	NA		emm3.22		1002	A-C5	unknown	Non-invasive	Sagar et al 2012
ERR2650113	ERR2650113		Brazil	NA		emm22.0		46	E4	2011	Invasive	Unpublished
ERR2650114	ERR2650114		Brazil	NA		emm88.2		397	D4	2013	Non-invasive	Unpublished
ERR2650117	ERR2650117		Brazil	NA		emm80.0		538	D4	2012	Non-invasive	Unpublished
ERR2650120	ERR2650120		Brazil	NA		emm6.4		37	M6	2007	Invasive	Unpublished
ERR2650122	ERR2650122		Brazil	NA		emm4.0		38	E1	2007	Invasive	Unpublished
ERR2650127	ERR2650127		Brazil	NA		emm92.0		82	E2	2003	Invasive	Unpublished
ERR2650129	ERR2650129		Brazil	NA		emm83.1		5	D4	2004	Invasive	Unpublished
ERR2650143	ERR2650143		Belgium	NA		emm19.4		1007	M19	2004	Non-invasive	Unpublished
ERR2650148	ERR2650148		Belgium	NA		emm8.0		59	E4	2004	Non-invasive	Unpublished
ERR2650174	ERR2650174		NZ	NA		emm85.0		109	E6	2014	Invasive	Unpublished
ERR2650176	ERR2650176		NZ	NA		emm54.1		990	D1	2014	Invasive	Unpublished
ERR2650187	ERR2650187		NZ	NA		emm41.2		579	D4	2013	Invasive	Unpublished
ERR2650201	ERR2650201		NZ	NA		emm77.0		63	E4	2013	Non-invasive	Unpublished
ERR2650205	ERR2650205		NZ	NA		emm81.0		330	E6	2014	Non-invasive	Unpublished
ERR2650208	ERR2650208		NZ	NA		emm53.0		11	D4	2013	Non-invasive	Unpublished
ERR2650211	ERR2650211		NZ	NA		emm116.1		227	D4	2013	Invasive	Unpublished
ERR2650212	ERR2650212		NZ	NA		emm41.2		579	D4	2015	Invasive	Unpublished
ERR2650216	ERR2650216		NZ	NA		emm100.0		119	D2	2013	Non-invasive	Unpublished
ERR2650236	ERR2650236		NZ	NA		emm74.0		120	M74	2014	Invasive	Unpublished
ERR2650245	ERR2650245		NZ	NA		emm81.0		330	E6	2014	Invasive	Unpublished
ERR2650271	ERR2650271		NZ	NA		emm89.0		101	E4	2012	Invasive	Unpublished
ERR2650279	ERR2650279		NZ	NA		emm1.0	M1inter	28	A-C3	2012	Invasive	Unpublished
ERR2650382	ERR2650382		NZ	NA		emm36.2		748	E4	2010	Invasive	Unpublished
ERR2650394	ERR2650394		NZ	NA		emm53.0		11	D4	2005	Invasive	Unpublished
ERR439220	ERR439220		Kenya	NA		emm65.5		215	E6	2000	Non-invasive	Seale et al 2016
ERR439222	ERR439222		Kenya	NA		emm217.0		728	D3	2000	Invasive	Seale et al 2016
ERR439224	ERR439224		Kenya	NA		emm9.0		740	E3	2000	Invasive	Seale et al 2016
ERR439225	ERR439225		Kenya	NA		emm38.1		757	M38	2000	Non-invasive	Seale et al 2016
ERR439226	ERR439226		Kenya	NA		emm177.0		758	E6	2001	Non-invasive	Seale et al 2016
ERR439229	ERR439229		Kenya	NA		emm90.5		708	E2	2002	Invasive	Seale et al 2016
ERR439234	ERR439234		Kenya	NA		emm63.5		764	E6	2004	Invasive	Seale et al 2016
ERR439241	ERR439241		Kenya	NA		emm225.0		262	D4	2011	Non-invasive	Seale et al 2016
ERR439242	ERR439242		Kenya	NA		emm18.21		402	M18	2011	Non-invasive	Seale et al 2016
ERR448933	ERR448933		Australia	NA		emm3.22		335	A-C5	2000	Non-invasive	Unpublished
ERR448934	ERR448934		Australia	NA		emm85.0		109	E6	2000	Non-invasive	Unpublished
ERR448935	ERR448935		Australia	NA		emm105.0		954	M105	2001	Non-invasive	Unpublished
ERR448936	ERR448936		Australia	NA		emm55.0		100	M55	2005	Non-invasive	Unpublished
ERR448939	ERR448939		Australia	NA		emm49.3		190	E3	2000	Non-invasive	Unpublished
ERR448944	ERR448944		Australia	NA		emm55.0		100	M55	2005	Non-invasive	Unpublished
ERR448959	ERR448959		Australia	NA		emm52.1		180	D4	2010	Non-invasive	Unpublished
ERR448960	ERR448960		Australia	NA		emm3.22		335	A-C5	2000	Non-invasive	Unpublished
ERR448963	ERR448963		Australia	NA		emm92.0		82	E2	2010	Non-invasive	Unpublished
ERR448964	ERR448964		Australia	NA		emm11.0		547	E6	2010	Non-invasive	Unpublished
ERR448965	ERR448965		Australia	NA		emm124.0		544	E4	2010	Non-invasive	Unpublished
SRR1105899	SRR1105899		Canada	NA		emm87.0		62	E3	2011	Invasive	Athey et al 2016
SRR1105903	SRR1105903		Canada	NA		emm28.0		52	E4	2011	Invasive	Athey et al 2016
SRR1105904	SRR1105904		Canada	NA		emm1.0	M1global	28	A-C3	2011	Invasive	Athey et al 2016
SRR1105906	SRR1105906		Canada	NA		emm18.0		1087	M18	2011	Invasive	Athey et al 2016
SRR1105907	SRR1105907		Canada	NA		emm118.0		167	E3	2011	Invasive	Athey et al 2016
SRR1105925	SRR1105925		Canada	NA		emm59.0		172	E6	2011	Non-invasive	Athey et al 2016
SRR1105996	SRR1105996		Canada	NA		emm59.0		172	E6	2012	Invasive	Athey et al 2016
ERR2650153	ERR2650153		Belgium	NA		emm176.0		187	D1	2004	Non-invasive	Unpublished
ERR1359472	ERR1359472		UK	NA		emm44.0		25	E3	2014	Invasive	Chalker et al 2017
ERR1359347	ERR1359347		UK	NA		emm1.0	M1global	785	A-C3	2014	Invasive	Chalker et al 2017

## Sheet: Superantigen Genes Per Isolate
	Percentage of Total
Number of Superantigen Genes Detected	All Isolates (n=318)	Invasive (n=182)	Non-Invasive (n=136)
One	1.88679	0.549451	3.67647
Two	8.80503	8.79121	8.82353
Three	23.5849	21.4286	26.4706
Four	41.5094	48.3516	32.3529
Five	20.1258	17.033	24.2647
Six	4.08805	3.84615	4.41176
Total	100	100	100
